# Supplementary material for: The Role of Cognition and Social Factors in Competition: How Do People with Intellectual Disabilities Respond to Opponents?
Source: Int J Environ Res Public Health. 2023 Feb 2;20(3):2670. doi: 10.3390/ijerph20032670 (PMC9914994; doi:10.3390/ijerph20032670)
Supplement: Supplementary file 1 [file ijerph-20-02670-s001.zip]

Archive with 1 entries (1 files):
- ijerph-2165027-supplementary.pdf
